# Supplementary material for: Efficacy of a dietary supplement in dogs with osteoarthritis: A randomized placebo-controlled, double-blind clinical trial
Source: PLoS One. 2022 Feb 16;17(2):e0263971. doi: 10.1371/journal.pone.0263971 (PMC8849458; doi:10.1371/journal.pone.0263971)
Supplement: S1 Data — (CSV) [file pone.0263971.s001.csv]

GROUP	PAZIENTE	FAR	RAZZA	PESO KG	ETA	sterilizzato	sex	REGIONE ANATOMICA	Note	ESAMI EMATICI	RX	BCS	HCPI	HCPI 4	HCP 6	SEGNI OA VET	SEGNI AO VET 4	SEGNI AO VET 6	clin BASELINE MV 0	clin FUP MV 2	clin FUP MV 4	clin FUP MV 6	clin BASELINE PR 0	clin FUP PR 2	clin FUP PR 4	clin FUP PR 6
CTR	21	B	METICCIO	21	10	N	F	ANCA DX		NRM	SI	3	25	25	25	2	2	2	1	1	1	2	1	1	1	1
CTR	22	B	DOGUE DEB	47	6	N	M	GOMITI		NRM	SI	3	26	26	28	2	2	2	1	1	1	2	1	1	1	1
CTR	23	B	PASTORE T	23	9	N	M	GOMITO DX		NRM	SI	2	32	32	30	3	3	3	2	1	2	2	2	0	1	2
CTR	24	B	METICCIO	32	8	S	F	ANCA DX/SX		NRM	SI	3	34	34	32	3	3	3	2	2	1	1	3	3	3	3
CTR	25	B	METICCIO	29	4	N	M	GOMITO DX/SX		NRM	SI	3	20	20	22	1	1	2	0	0	1	2	1	1	1	1
CTR	26	B	METICCIO	35	12	N	M	ANCA DX/SX		NRM	SI	4	26	26	28	2	2	2	1	1	1	2	1	1	1	1
CTR	27	B	METICCIO	30	8	N	F	GOMITO DX	CARPO DX	NRM	SI	4	28	28	28	2	2	2	1	1	1	1	1	0	0	1
CTR	28	B	LABRADOR R	28	11	N	F	GINOCCHIO DX		NRM	SI	3	22	22	20	1	1	1	0	0	1	1	0	1	0	0
CTR	29	B	GOLDEN R	24	7	S	F	ANCA SX		NRM	SI	3	38	28	28	3	3	2	0	0	1	2	1	1	0	0
CTR	30	B	LAGOTTO	18	9	S	F	GINOCCHIO DX	TARSO DX	NRM	SI	3	40	36	40	3	2	3	3	3	3	3	2	2	2	1
CTR	31	B	SIBERIAN H	23	8	N	M	GOMITO SX		NRM	SI	2	23	23	26	2	2	2	1	1	2	3	1	1	1	1
CTR	32	B	BULL M	40	5	N	M	GOMITO DX/SX		NRM	SI	3	21	18	22	1	1	1	1	1	1	1	1	0	1	1
CTR	33	B	LABRADOR R	29	12	N	F	GOMITO DX/SX ANCA		NRM	SI	3	24	20	24	2	1	2	2	2	2	1	2	1	1	1
CTR	34	B	PASTORE T	31	12	N	F	ANCA SX		NRM	SI	4	30	32	34	3	2	3	2	1	1	2	3	3	3	3
CTR	35	B	METICCIO	37	7	N	M	ANCA DX/SX		NRM	SI	4	34	38	36	3	3	3	2	2	2	2	3	3	3	3
CTR	36	B	ROTTWEILLER	45	8	N	M	ANCA DX/SX		NRM	SI	4	24	24	26	2	2	2	1	1	2	3	1	1	2	2
CTR	37	B	WAIMARANE	27	6	N	F	GOMITO DX		NRM	SI	3	36	38	38	2	3	3	2	2	2	3	2	2	2	2
CTR	38	B	GOLDEN R	22	11	N	F	ANCA SX		NRM	SI	3	38	38	38	3	3	3	2	1	1	1	2	2	1	1
CTR	39	B	FLAT	21	7	S	F	GOMITO DX		NRM	SI	3	28	28	30	2	2	2	1	2	2	2	2	2	2	2
CTR	40	B	METICCIO	36	6	S	M	ANCA SX		NRM	SI	3	22	22	24	1	1	2	0	1	1	2	1	1	1	1
TRT	1	A	METICCIO	23	9	S	F	GOMITO SX		NRM	SI	3	20	16	12	1	1	1	0	0	0	0	1	0	0	0
TRT	2	A	BOXER	31	6	N	M	GINOCCHIO DX		NRM	SI	3	25	22	18	1	1	1	1	0	0	0	1	0	0	0
TRT	3	A	LABRADOR	27	10	N	F	GOMITO/ANCHE		NRM	SI	4	31	26	24	2	1	1	1	1	1	0	1	1	1	0
TRT	4	A	METICCIO	18	7	N	F	GOMITO DX		NRM	SI	3	23	20	18	1	1	1	1	1	1	0	2	1	1	0
TRT	5	A	PASTORE T	22	9	N	M	GOMITO DX/SX		NRM	SI	2	26	24	18	1	1	1	1	0	0	0	1	1	0	0
TRT	6	A	GOLDEN R	25	6	N	F	GOMITO DX	CARPO DX	NRM	SI	3	28	24	22	2	1	1	1	1	0	1	2	1	0	0
TRT	7	A	METICCIO	40	7	N	M	ANCA DX		NRM	SI	4	36	28	20	2	1	1	2	2	1	1	2	1	0	1
TRT	8	A	SYBERIAN H	33	10	S	F	GOMITO SX		NRM	SI	3	32	26	18	2	1	0	2	2	1	0	2	2	1	1
TRT	9	A	PASTORE T	33	9	S	F	ANCA BILATERALE		NRM	SI	4	26	20	20	1	1	1	1	1	1	1	2	2	1	0
TRT	10	A	LABRADOR	38	5	S	F	GOMITO DX/SX		NRM	SI	4	24	22	20	2	2	1	1	0	0	0	1	1	0	0
TRT	11	A	METICCIO	21	10	N	M	ANCA DX		NRM	SI	3	20	20	20	1	1	1	1	0	0	0	1	0	0	0
TRT	12	A	ROTTWEILLER	55	8	N	M	GOMITO DX/SX		NRM	SI	2	38	29	22	2	2	1	3	3	2	1	3	2	1	1
TRT	13	A	AMSTAFF	32	8	N	F	ANCA BILATERALE		NRM	SI	3	33	29	26	2	2	1	3	3	2	1	4	2	1	1
TRT	14	A	METICCIO	25	6	N	M	GINOCCHIO DX	TARSO DX	NRM	SI	3	34	28	22	2	1	1	3	3	2	1	4	2	0	0
TRT	15	A	MALINOIS	28	3	N	M	GOMITO DX/SX		NRM	SI	3	36	29	20	3	2	1	2	2	2	2	2	1	0	0
TRT	16	A	METICCIO	29	11	N	M	GOMITI/ANCHE		NRM	SI	4	38	28	18	3	3	1	3	2	2	1	3	3	2	1
TRT	17	A	PASTORE B	31	10	N	F	GOMITO SX		NRM	SI	3	40	34	26	3	3	2	3	2	1	1	3	3	2	1
TRT	18	A	SETTER	22	9	S	M	GOMITO DX/SX		NRM	SI	3	22	18	14	2	1	0	1	1	1	0	2	2	1	0
TRT	19	A	BRETON	14	8	S	M	GOMITO DX		NRM	SI	4	25	22	19	2	1	1	0	0	0	0	1	0	0	0
TRT	20	A	LABRADOR	35	11	N	M	GOMITO/ANCHE		NRM	SI	4	21	16	12	1	1	0	0	0	0	0	0	0	0	0
